# Supplementary material for: Synthesis and Characterization of MnIn2S4/Single-Walled Carbon Nanotube Composites as an Anode Material for Lithium-Ion Batteries
Source: Nanomaterials (Basel). 2024 Apr 19;14(8):716. doi: 10.3390/nano14080716 (PMC11053989; doi:10.3390/nano14080716)
Supplement: Supplementary file 1 [file nanomaterials-14-00716-s001.zip]

Archive with 1 entries (1 files):
- nanomaterials-2908566-supplementary.pdf
